# Supplementary material for: Investigating the Effects of Nanogels in Promoting Protein Crystallization
Source: Int J Mol Sci. 2026 Apr 27;27(9):3879. doi: 10.3390/ijms27093879 (PMC13163816; doi:10.3390/ijms27093879)
Supplement: Supplementary file 1 [file ijms-27-03879-s001.zip]

Archive with 1 entries (1 files):
- ijms-4199696-supplementary.pdf
